# Supplementary material for: ﻿Redescription of the Neotropical genus Agathomerus (Coleoptera, Megalopodidae, Megalopodinae) and description of three new species from Mexico
Source: Zookeys. 2025 Feb 11;1227:143–58. doi: 10.3897/zookeys.1227.118934 (PMC11836622; doi:10.3897/zookeys.1227.118934)
Supplement: XML Treatment for Agathomerus [file zookeys.1227.118934-treatment1.xml]

<!DOCTYPE tp:taxon-treatment
  PUBLIC "-//TaxonX//DTD Taxonomic Treatment Publishing DTD v0 20100105//EN" "tax-treatment-NSO.dtd">
<tp:taxon-treatment xmlns:tp="http://www.plazi.org/taxpub"><tp:treatment-meta><kwd-group><label>Taxon classification</label><kwd>
                <named-content content-type="kingdom">Animalia</named-content>
              </kwd><kwd>
                <named-content content-type="order">Coleoptera</named-content>
              </kwd><kwd>
                <named-content content-type="family">Megalopodidae</named-content>
              </kwd></kwd-group><mixed-citation publication-type="journal"><person-group><name><surname>Rodríguez-Mirón</surname><given-names>Geovanni M.</given-names></name><name><surname>López-Pérez</surname><given-names>Sara</given-names></name></person-group><article-title>﻿Redescription of the Neotropical genus <italic><tp:taxon-name><tp:taxon-name-part taxon-name-part-type="subgenus" reg="Agathomerus">Agathomerus</tp:taxon-name-part></tp:taxon-name></italic> (<tp:taxon-name><tp:taxon-name-part taxon-name-part-type="order">Coleoptera</tp:taxon-name-part></tp:taxon-name>, <tp:taxon-name><tp:taxon-name-part taxon-name-part-type="family">Megalopodidae</tp:taxon-name-part></tp:taxon-name>, <tp:taxon-name><tp:taxon-name-part taxon-name-part-type="subfamily">Megalopodinae</tp:taxon-name-part></tp:taxon-name>) and description of three new species from Mexico</article-title><source>Zookeys</source><day>11</day><month>02</month><year>2025</year><volume>1227</volume><fpage>143</fpage><lpage>158</lpage><pub-id pub-id-type="doi">10.3897/zookeys.1227.118934</pub-id></mixed-citation></tp:treatment-meta><tp:nomenclature><label>﻿Genus</label><tp:taxon-name>
              <object-id xmlns:xlink="http://www.w3.org/1999/xlink" content-type="arpha" xlink:type="simple">86286066-79A1-5D6C-B23F-CCC872ADEC98</object-id>
              <tp:taxon-name-part taxon-name-part-type="subgenus" reg="Agathomerus">Agathomerus</tp:taxon-name-part>
            </tp:taxon-name><tp:taxon-authority>Lacordaire, 1845</tp:taxon-authority><xref ref-type="fig" rid="F1">Figs 1</xref><xref ref-type="fig" rid="F2">, 2</xref><xref ref-type="fig" rid="F3">, 3</xref><xref ref-type="fig" rid="F4">, 4</xref><xref ref-type="fig" rid="F5">, 5</xref></tp:nomenclature><tp:treatment-sec sec-type="type species" id="SECID0EVMAC"><title>Type species.</title><p><italic><tp:taxon-name><tp:taxon-name-part taxon-name-part-type="genus" reg="Agathomerus">Agathomerus</tp:taxon-name-part><tp:taxon-name-part taxon-name-part-type="species" reg="pulcher">pulcher</tp:taxon-name-part></tp:taxon-name></italic> Lacordaire, 1845, designated by <xref ref-type="bibr" rid="B5">Jacoby and Clavareau (1905)</xref>.</p></tp:treatment-sec><tp:treatment-sec sec-type="Differential diagnosis" id="SECID0EKNAC"><title>Differential diagnosis.</title><p><italic><tp:taxon-name><tp:taxon-name-part taxon-name-part-type="subgenus" reg="Agathomerus">Agathomerus</tp:taxon-name-part></tp:taxon-name></italic> differs from the other genera of <tp:taxon-name><tp:taxon-name-part taxon-name-part-type="subtribe">Megalopodina</tp:taxon-name-part></tp:taxon-name> by the spatulate shape of the spiculum gastrale; in the other genera it is forked or straight. Moreover, it is also distinguished by the following character states: mesoscutum apex emarginate, metatarsomeres I–III conical, metatarsomeres V longer than I–III and, usually, tergite II with three sclerotized portions. Whereas in <italic><tp:taxon-name><tp:taxon-name-part taxon-name-part-type="genus" reg="Plesioagathomerus">Plesioagathomerus</tp:taxon-name-part></tp:taxon-name></italic> Monrós, <italic><tp:taxon-name><tp:taxon-name-part taxon-name-part-type="genus" reg="Mastostethus">Mastostethus</tp:taxon-name-part></tp:taxon-name></italic> and <italic><tp:taxon-name><tp:taxon-name-part taxon-name-part-type="genus" reg="Homalopterus">Homalopterus</tp:taxon-name-part></tp:taxon-name></italic> Perty the mesoscutum apex is rounded, metatarsomeres I–III are subcylindrical, metatarsomeres V are as long as I–III (except in <italic><tp:taxon-name><tp:taxon-name-part taxon-name-part-type="genus" reg="Homalopterus">Homalopterus</tp:taxon-name-part></tp:taxon-name></italic> where they are variable); in <italic><tp:taxon-name><tp:taxon-name-part taxon-name-part-type="genus" reg="Plesioagathomerus">Plesioagathomerus</tp:taxon-name-part></tp:taxon-name></italic> and <italic><tp:taxon-name><tp:taxon-name-part taxon-name-part-type="genus" reg="Homalopterus">Homalopterus</tp:taxon-name-part></tp:taxon-name></italic> tergite II has two sclerotized portions and in <italic><tp:taxon-name><tp:taxon-name-part taxon-name-part-type="genus" reg="Mastostethus">Mastostethus</tp:taxon-name-part></tp:taxon-name></italic> tergite II is uniformly sclerotized.</p><p>In addition, <italic><tp:taxon-name><tp:taxon-name-part taxon-name-part-type="subgenus" reg="Agathomerus">Agathomerus</tp:taxon-name-part></tp:taxon-name></italic> differs from <italic><tp:taxon-name><tp:taxon-name-part taxon-name-part-type="genus" reg="Mastostethus">Mastostethus</tp:taxon-name-part></tp:taxon-name></italic> by the generally longer antennae and convex metaventrite. In <italic><tp:taxon-name><tp:taxon-name-part taxon-name-part-type="genus" reg="Mastostethus">Mastostethus</tp:taxon-name-part></tp:taxon-name></italic> the antennae are short and the metaventrite has a conical tubercle medially. It is distinguished from <italic><tp:taxon-name><tp:taxon-name-part taxon-name-part-type="genus" reg="Homalopterus">Homalopterus</tp:taxon-name-part></tp:taxon-name></italic> by the mandible with a lateral groove, last labial palpomeres fusiform, elytra without costae and long parameres. In <italic><tp:taxon-name><tp:taxon-name-part taxon-name-part-type="genus" reg="Homalopterus">Homalopterus</tp:taxon-name-part></tp:taxon-name></italic> the mandibles lack a lateral groove, the last labial palpomeres are bullet-shaped, the elytra is costate and the parameres are short. <italic><tp:taxon-name><tp:taxon-name-part taxon-name-part-type="subgenus" reg="Agathomerus">Agathomerus</tp:taxon-name-part></tp:taxon-name></italic> can be separated from <italic><tp:taxon-name><tp:taxon-name-part taxon-name-part-type="genus" reg="Plesioagathomerus">Plesioagathomerus</tp:taxon-name-part></tp:taxon-name></italic> by the abdominal process projected between the metacoxae and by the long empodium. In <italic><tp:taxon-name><tp:taxon-name-part taxon-name-part-type="genus" reg="Plesioagathomerus">Plesioagathomerus</tp:taxon-name-part></tp:taxon-name></italic>, the abdominal process is short and not projected between metacoxae, and the empodium is short.</p><p><italic><tp:taxon-name><tp:taxon-name-part taxon-name-part-type="subgenus" reg="Agathomerus">Agathomerus</tp:taxon-name-part></tp:taxon-name></italic> differs from <italic><tp:taxon-name><tp:taxon-name-part taxon-name-part-type="genus" reg="Pseudohomalopterus">Pseudohomalopterus</tp:taxon-name-part></tp:taxon-name></italic> by the meso- and metaventral processes not joined in lateral view and the emarginate ventral apex of tarsomeres V. In <italic><tp:taxon-name><tp:taxon-name-part taxon-name-part-type="genus" reg="Pseudohomalopterus">Pseudohomalopterus</tp:taxon-name-part></tp:taxon-name></italic>, the meso- and metaventral processes are joined (as in <italic><tp:taxon-name><tp:taxon-name-part taxon-name-part-type="genus" reg="Mastostethus">Mastostethus</tp:taxon-name-part></tp:taxon-name></italic>), and the ventral apex of tarsomeres V is emarginated and notched. <italic><tp:taxon-name><tp:taxon-name-part taxon-name-part-type="subgenus" reg="Agathomerus">Agathomerus</tp:taxon-name-part></tp:taxon-name></italic> is easily distinguished from <italic><tp:taxon-name><tp:taxon-name-part taxon-name-part-type="genus" reg="Barticaria">Barticaria</tp:taxon-name-part></tp:taxon-name></italic>, <italic><tp:taxon-name><tp:taxon-name-part taxon-name-part-type="genus" reg="Bothromegalopus">Bothromegalopus</tp:taxon-name-part></tp:taxon-name></italic> Monrós, and <italic><tp:taxon-name><tp:taxon-name-part taxon-name-part-type="subgenus" reg="Megalopus">Megalopus</tp:taxon-name-part></tp:taxon-name></italic> by the elongate and robust shape of the body and the subparallel external edges of the elytra. Whereas in <italic><tp:taxon-name><tp:taxon-name-part taxon-name-part-type="genus" reg="Barticaria">Barticaria</tp:taxon-name-part></tp:taxon-name></italic>, the body is compact and subcylindrical; in <italic><tp:taxon-name><tp:taxon-name-part taxon-name-part-type="subgenus" reg="Megalopus">Megalopus</tp:taxon-name-part></tp:taxon-name></italic> and <italic><tp:taxon-name><tp:taxon-name-part taxon-name-part-type="genus" reg="Bothromegalopus">Bothromegalopus</tp:taxon-name-part></tp:taxon-name></italic>, the elytra are raised behind the scutellum, the elytral suture is depressed, and the body narrows towards the apex (as in <italic><tp:taxon-name><tp:taxon-name-part taxon-name-part-type="genus" reg="Pseudohomalopterus">Pseudohomalopterus</tp:taxon-name-part></tp:taxon-name></italic>).</p></tp:treatment-sec><tp:treatment-sec sec-type="redescription" id="SECID0E5DAE"><title>Redescription.</title><p><bold><italic>Head</italic>.</bold> Constricted behind eyes; frontal surface along eye margins with ocellate punctures (Figs <xref ref-type="fig" rid="F1">1F</xref>, <xref ref-type="fig" rid="F2">2I</xref>); frons variable, impunctate, glabrous. Interocular space usually transverse. Antennae variable in length and shape, usually reaching anterior edge of elytra (Fig. <xref ref-type="fig" rid="F1">1A</xref>), with 11 antennomeres; scapes subconical; antennomeres II globose; III shorter than scape; V–X articulated laterally; XI usually ovoid; scape and II–IV with scattered setae; setae on V–XI short and dense. Eyes prominent and notched (Figs <xref ref-type="fig" rid="F1">1F</xref>, <xref ref-type="fig" rid="F2">2I</xref>). Frontoclypeal groove conspicuous. Clypeus trapezoidal, punctate; surface of disc with erect pubescence, posterior region with a transverse, translucent band; labrum oblong, surface of disc sparsely pubescent, edge densely so. Mandibles triangular, not toothed; external side with groove, punctate, and with procumbent setae. Maxillary palps with 4 palpomeres, I subcylindrical, II clavate, III shorter than II and IV, IV subconical or bullet-shaped. Ligula bilobed. Labial palps with 3 palpomeres, I subcylindrical and very short, II clavate and longer than III, III fusiform and longer than I. Mentum bilobed. Gula trapezoidal, punctate.</p><fig id="F1" position="float" orientation="portrait"><object-id xmlns:xlink="http://www.w3.org/1999/xlink" content-type="doi" xlink:type="simple">10.3897/zookeys.1227.118934.figure1</object-id><object-id xmlns:xlink="http://www.w3.org/1999/xlink" content-type="arpha" xlink:type="simple">8F0DEA5B-869A-5932-95A7-7B3583CC6247</object-id><label>Figure 1.</label><caption><p><italic><tp:taxon-name><tp:taxon-name-part taxon-name-part-type="genus" reg="Agathomerus">Agathomerus</tp:taxon-name-part><tp:taxon-name-part taxon-name-part-type="species" reg="pulcher">pulcher</tp:taxon-name-part></tp:taxon-name></italic><bold>A</bold> dorsal view <bold>B</bold> lateral view <bold>C</bold> elytral punctation <bold>D</bold> metaepisternum <bold>E</bold> mesoventral and metaventral process <bold>F</bold> frontal view <bold>G</bold> mesoscutum <bold>H</bold> pronotum <bold>I</bold> coxa <bold>J</bold> dorsal abdomen view <bold>K</bold> claws <bold>L</bold> protarsomeres <bold>M</bold> metatarsomeres <bold>N</bold> middle lobe <bold>O</bold> tegmen <bold>P</bold> spermatheca.</p></caption><graphic xmlns:xlink="http://www.w3.org/1999/xlink" xlink:href="zookeys-1227-143_article-118934__-g001.jpg" position="float" orientation="portrait" xlink:type="simple" id="oo_1247025.jpg"><uri content-type="original_file" xlink:type="simple">https://binary.pensoft.net/fig/1247025</uri></graphic></fig><fig id="F2" position="float" orientation="portrait"><object-id xmlns:xlink="http://www.w3.org/1999/xlink" content-type="doi" xlink:type="simple">10.3897/zookeys.1227.118934.figure2</object-id><object-id xmlns:xlink="http://www.w3.org/1999/xlink" content-type="arpha" xlink:type="simple">F0F7D582-3D6E-580C-A130-04A9063E52B0</object-id><label>Figure 2.</label><caption><p>Type specimens and polymorphism among <italic><tp:taxon-name><tp:taxon-name-part taxon-name-part-type="genus" reg="Agathomerus">Agathomerus</tp:taxon-name-part><tp:taxon-name-part taxon-name-part-type="species" reg="pulcher">pulcher</tp:taxon-name-part></tp:taxon-name></italic><bold>A</bold><italic><tp:taxon-name><tp:taxon-name-part taxon-name-part-type="genus" reg="Agathomerus">A.</tp:taxon-name-part><tp:taxon-name-part taxon-name-part-type="species" reg="batesi">batesi</tp:taxon-name-part></tp:taxon-name></italic> Baly, type specimen <bold>B</bold><italic><tp:taxon-name><tp:taxon-name-part taxon-name-part-type="genus" reg="Agathomerus">A.</tp:taxon-name-part><tp:taxon-name-part taxon-name-part-type="species" reg="superbus">superbus</tp:taxon-name-part></tp:taxon-name></italic> Pic, type specimen <bold>C</bold><italic><tp:taxon-name><tp:taxon-name-part taxon-name-part-type="genus" reg="Agathomerus">A.</tp:taxon-name-part><tp:taxon-name-part taxon-name-part-type="species" reg="bichito">bichito</tp:taxon-name-part></tp:taxon-name></italic> Monrós, type specimen <bold>D</bold> label of type specimen of <italic><tp:taxon-name><tp:taxon-name-part taxon-name-part-type="genus" reg="Agathomerus">A.</tp:taxon-name-part><tp:taxon-name-part taxon-name-part-type="species" reg="batesi">batesi</tp:taxon-name-part></tp:taxon-name></italic><bold>E</bold> label of type specimen of <italic><tp:taxon-name><tp:taxon-name-part taxon-name-part-type="genus" reg="Agathomerus">A.</tp:taxon-name-part><tp:taxon-name-part taxon-name-part-type="species" reg="superbus">superbus</tp:taxon-name-part></tp:taxon-name></italic> Pic <bold>F</bold> label of type specimen of <italic><tp:taxon-name><tp:taxon-name-part taxon-name-part-type="genus" reg="Agathomerus">A.</tp:taxon-name-part><tp:taxon-name-part taxon-name-part-type="species" reg="bichito">bichito</tp:taxon-name-part></tp:taxon-name></italic> Monrós <bold>G</bold><italic><tp:taxon-name><tp:taxon-name-part taxon-name-part-type="genus" reg="Agathomerus">A.</tp:taxon-name-part><tp:taxon-name-part taxon-name-part-type="species" reg="pulcher">pulcher</tp:taxon-name-part></tp:taxon-name></italic> with elytral disc blue <bold>H</bold><italic><tp:taxon-name><tp:taxon-name-part taxon-name-part-type="genus" reg="Agathomerus">A.</tp:taxon-name-part><tp:taxon-name-part taxon-name-part-type="species" reg="pulcher">pulcher</tp:taxon-name-part></tp:taxon-name></italic> with elytral disc orange <bold>I</bold> head orange of <italic><tp:taxon-name><tp:taxon-name-part taxon-name-part-type="genus" reg="Agathomerus">A.</tp:taxon-name-part><tp:taxon-name-part taxon-name-part-type="species" reg="pulcher">pulcher</tp:taxon-name-part></tp:taxon-name></italic>.</p></caption><graphic xmlns:xlink="http://www.w3.org/1999/xlink" xlink:href="zookeys-1227-143_article-118934__-g002.jpg" position="float" orientation="portrait" xlink:type="simple" id="oo_1247026.jpg"><uri content-type="original_file" xlink:type="simple">https://binary.pensoft.net/fig/1247026</uri></graphic></fig><p><bold><italic>Thorax</italic>.</bold> Pronotum trapezoidal (Fig. <xref ref-type="fig" rid="F1">1H</xref>) or bell-shaped (Figs <xref ref-type="fig" rid="F3">3G</xref>, <xref ref-type="fig" rid="F4">4F</xref>, <xref ref-type="fig" rid="F5">5F</xref>), wider than long; base wider than the anterior margin, with anterolateral projections; surface convex, with a groove (either continuous or discontinuous) on the anterior part; posterior part wider than anterior, usually with posterolateral punctures and wide posterolateral projections; posterior edge beaded, as wide as base of elytra. Procoxal cavities closed, procoxae contiguous, conical, protruding; mesocoxae ovate, below level of mesothorax; metacoxae subquadrate, metaxoxal space narrow. Mesoscutum (Fig. <xref ref-type="fig" rid="F1">1G</xref>) with stridulatory files; apical region rounded or slightly emarginate. Scutellum subtriangular (Fig. <xref ref-type="fig" rid="F1">1G</xref>). Elytra with external edges parallel (Fig. <xref ref-type="fig" rid="F1">1A</xref>); surface slightly convex dorsally, punctate; humeri rounded, projecting anterolaterally. Mesanepisternum flat; meso- and metaventral processes not joined (Fig. <xref ref-type="fig" rid="F1">1E</xref>). Metaepisternum with anterior part concave (Fig. <xref ref-type="fig" rid="F1">1D</xref>). Leg pairs progressively longer posteriorly; pro- and mesofemur elongate; metafemur robust, elongate, male with or without ventral projections; metatrochanters truncate; tibiae with a row of denticles dorsally; apophysis long and rounded, apex with 2 spurs; pro- and mesotarsomeres I–III subconical (Fig. <xref ref-type="fig" rid="F1">1L</xref>); metatarsomeres I–III subcylindrical (Fig. <xref ref-type="fig" rid="F1">1M</xref>); on each leg tarsomeres IV reduced in size; tarsomeres V curved, dorsal edge mucronate, ventral edge emarginate, metatarsomere V longer than I–III combined; claws bifid; empodia long, with more than three setae (Fig. <xref ref-type="fig" rid="F1">1K</xref>).</p><fig id="F3" position="float" orientation="portrait"><object-id xmlns:xlink="http://www.w3.org/1999/xlink" content-type="doi" xlink:type="simple">10.3897/zookeys.1227.118934.figure3</object-id><object-id xmlns:xlink="http://www.w3.org/1999/xlink" content-type="arpha" xlink:type="simple">2519C1D0-444A-5D76-A30D-86E9427432F5</object-id><label>Figure 3.</label><caption><p><italic><tp:taxon-name><tp:taxon-name-part taxon-name-part-type="genus" reg="Agathomerus">Agathomerus</tp:taxon-name-part><tp:taxon-name-part taxon-name-part-type="species" reg="magdalenae">magdalenae</tp:taxon-name-part></tp:taxon-name></italic> sp. nov. <bold>A</bold> dorsal view <bold>B</bold> lateral view <bold>C</bold> middle lobe <bold>D</bold> spermatheca <bold>E</bold> tegmen <bold>F</bold> head in frontal view <bold>G</bold> pronotum <bold>H</bold> metaepisternum.</p></caption><graphic xmlns:xlink="http://www.w3.org/1999/xlink" xlink:href="zookeys-1227-143_article-118934__-g003.jpg" position="float" orientation="portrait" xlink:type="simple" id="oo_1247027.jpg"><uri content-type="original_file" xlink:type="simple">https://binary.pensoft.net/fig/1247027</uri></graphic></fig><fig id="F4" position="float" orientation="portrait"><object-id xmlns:xlink="http://www.w3.org/1999/xlink" content-type="doi" xlink:type="simple">10.3897/zookeys.1227.118934.figure4</object-id><object-id xmlns:xlink="http://www.w3.org/1999/xlink" content-type="arpha" xlink:type="simple">A3DF9509-B3F7-5A7E-866C-491EF0F034CF</object-id><label>Figure 4.</label><caption><p><italic><tp:taxon-name><tp:taxon-name-part taxon-name-part-type="genus" reg="Agathomerus">Agathomerus</tp:taxon-name-part><tp:taxon-name-part taxon-name-part-type="species" reg="santiagoi">santiagoi</tp:taxon-name-part></tp:taxon-name></italic> sp. nov. <bold>A</bold> dorsal view <bold>B</bold> lateral view <bold>C</bold> middle lobe <bold>D</bold> tegmen <bold>E</bold> frontal view <bold>F</bold> pronotum <bold>G</bold> metaepisternum.</p></caption><graphic xmlns:xlink="http://www.w3.org/1999/xlink" xlink:href="zookeys-1227-143_article-118934__-g004.jpg" position="float" orientation="portrait" xlink:type="simple" id="oo_1247028.jpg"><uri content-type="original_file" xlink:type="simple">https://binary.pensoft.net/fig/1247028</uri></graphic></fig><fig id="F5" position="float" orientation="portrait"><object-id xmlns:xlink="http://www.w3.org/1999/xlink" content-type="doi" xlink:type="simple">10.3897/zookeys.1227.118934.figure5</object-id><object-id xmlns:xlink="http://www.w3.org/1999/xlink" content-type="arpha" xlink:type="simple">E4047D5C-12F1-5787-B79D-2CA7047E375F</object-id><label>Figure 5.</label><caption><p><italic><tp:taxon-name><tp:taxon-name-part taxon-name-part-type="genus" reg="Agathomerus">Agathomerus</tp:taxon-name-part><tp:taxon-name-part taxon-name-part-type="species" reg="espinosaorganistai">espinosaorganistai</tp:taxon-name-part></tp:taxon-name></italic> sp. nov. <bold>A</bold> dorsal view <bold>B</bold> lateral view <bold>C</bold> middle lobe <bold>D</bold> tegmen <bold>E</bold> frontal view <bold>F</bold> pronotum <bold>G</bold> metaepisternum.</p></caption><graphic xmlns:xlink="http://www.w3.org/1999/xlink" xlink:href="zookeys-1227-143_article-118934__-g005.jpg" position="float" orientation="portrait" xlink:type="simple" id="oo_1247029.jpg"><uri content-type="original_file" xlink:type="simple">https://binary.pensoft.net/fig/1247029</uri></graphic></fig><p><bold><italic>Abdomen</italic>.</bold> Last spiracle smaller than others (Fig. <xref ref-type="fig" rid="F1">1J</xref>); pygidium subtriangular (Fig. <xref ref-type="fig" rid="F1">1J</xref>), apically sparsely punctate and sparsely pubescent; sternite I with anterior edge beaded, abdominal process projected anteriorly between metacoxae; in females, last abdominal ventrite concave apically and, on internal surface, short projection into abdominal cavity.</p><p><bold><italic>Male genitalia</italic>.</bold> Aedeagus: dorsal portion of median lobe membranous; struts and lateral margins of median lobe sclerotized (Fig. <xref ref-type="fig" rid="F1">1N</xref>); struts articulated with edge of aedeagus. Parameres long, fused (Fig. <xref ref-type="fig" rid="F1">1O</xref>); tegmen ring lanceolate; roof short (Fig. <xref ref-type="fig" rid="F1">1O</xref>).</p><p><bold><italic>Female genitalia</italic>.</bold> Spermatheca complex (Fig. <xref ref-type="fig" rid="F1">1P</xref>); proximal part of spermathecal capsule boomerang-shaped, apex with velum; terminal portion of spermathecal capsule elongate. Sternite VIII bifurcate, apex and base trilobate. Spiculum gastrale straight.</p></tp:treatment-sec><ref-list><ref id="B5"><mixed-citation xmlns:xlink="http://www.w3.org/1999/xlink" xlink:type="simple"><person-group><name name-style="western"><surname>Jacoby</surname><given-names>M.</given-names></name><name name-style="western"><surname>Clavareau</surname><given-names>H</given-names></name></person-group> (<year>1905</year>) <source>Fascicule 33: <tp:taxon-name><tp:taxon-name-part taxon-name-part-type="order">Coleoptera</tp:taxon-name-part></tp:taxon-name><tp:taxon-name><tp:taxon-name-part taxon-name-part-type="clade">Phytophaga</tp:taxon-name-part></tp:taxon-name>, Fam. <tp:taxon-name><tp:taxon-name-part taxon-name-part-type="family">Megalopidae</tp:taxon-name-part></tp:taxon-name>, In: Wytsman PA (Ed.) Genera Insectorum. V. Verteneuil &amp; L.</source><publisher-name>Desmet</publisher-name>, <publisher-loc>Bruxelles</publisher-loc>, <size units="page">20 pp</size>.</mixed-citation></ref></ref-list></tp:taxon-treatment>
