# Supplementary material for: ﻿Redescription of the Neotropical genus Agathomerus (Coleoptera, Megalopodidae, Megalopodinae) and description of three new species from Mexico
Source: Zookeys. 2025 Feb 11;1227:143–58. doi: 10.3897/zookeys.1227.118934 (PMC11836622; doi:10.3897/zookeys.1227.118934)
Supplement: XML Treatment for Agathomerus pulcher [file zookeys.1227.118934-treatment2.xml]

<!DOCTYPE tp:taxon-treatment
  PUBLIC "-//TaxonX//DTD Taxonomic Treatment Publishing DTD v0 20100105//EN" "tax-treatment-NSO.dtd">
<tp:taxon-treatment xmlns:tp="http://www.plazi.org/taxpub"><tp:treatment-meta><kwd-group><label>Taxon classification</label><kwd>
                <named-content content-type="kingdom">Animalia</named-content>
              </kwd><kwd>
                <named-content content-type="order">Coleoptera</named-content>
              </kwd><kwd>
                <named-content content-type="family">Megalopodidae</named-content>
              </kwd></kwd-group><mixed-citation publication-type="journal"><person-group><name><surname>Rodríguez-Mirón</surname><given-names>Geovanni M.</given-names></name><name><surname>López-Pérez</surname><given-names>Sara</given-names></name></person-group><article-title>﻿Redescription of the Neotropical genus <italic><tp:taxon-name><tp:taxon-name-part taxon-name-part-type="subgenus" reg="Agathomerus">Agathomerus</tp:taxon-name-part></tp:taxon-name></italic> (<tp:taxon-name><tp:taxon-name-part taxon-name-part-type="order">Coleoptera</tp:taxon-name-part></tp:taxon-name>, <tp:taxon-name><tp:taxon-name-part taxon-name-part-type="family">Megalopodidae</tp:taxon-name-part></tp:taxon-name>, <tp:taxon-name><tp:taxon-name-part taxon-name-part-type="subfamily">Megalopodinae</tp:taxon-name-part></tp:taxon-name>) and description of three new species from Mexico</article-title><source>Zookeys</source><day>11</day><month>02</month><year>2025</year><volume>1227</volume><fpage>143</fpage><lpage>158</lpage><pub-id pub-id-type="doi">10.3897/zookeys.1227.118934</pub-id></mixed-citation></tp:treatment-meta><tp:nomenclature><label>﻿</label><tp:taxon-name>
              <object-id xmlns:xlink="http://www.w3.org/1999/xlink" content-type="arpha" xlink:type="simple">74DE65A7-A471-5AD8-8797-67E430CCD308</object-id>
              <tp:taxon-name-part taxon-name-part-type="genus" reg="Agathomerus">Agathomerus</tp:taxon-name-part>
              <tp:taxon-name-part taxon-name-part-type="species" reg="pulcher">pulcher</tp:taxon-name-part>
            </tp:taxon-name><tp:taxon-authority>Lacordaire</tp:taxon-authority><xref ref-type="fig" rid="F1">Figs 1</xref><xref ref-type="fig" rid="F2">, 2</xref><tp:nomenclature-citation-list><tp:nomenclature-citation><tp:taxon-name>
                  <tp:taxon-name-part taxon-name-part-type="genus" reg="Agathomerus">Agathomerus</tp:taxon-name-part>
                  <tp:taxon-name-part taxon-name-part-type="species" reg="pulcher">pulcher</tp:taxon-name-part>
                </tp:taxon-name><comment><xref ref-type="bibr" rid="B6">Lacordaire 1845</xref>: 675.</comment></tp:nomenclature-citation><tp:nomenclature-citation><tp:taxon-name>
                  <tp:taxon-name-part taxon-name-part-type="genus" reg="Agathomerus">Agathomerus</tp:taxon-name-part>
                  <tp:taxon-name-part taxon-name-part-type="species" reg="batesi">batesi</tp:taxon-name-part>
                </tp:taxon-name><comment>Baly, 1859: 199 syn. nov.</comment></tp:nomenclature-citation><tp:nomenclature-citation><tp:taxon-name>
                  <tp:taxon-name-part taxon-name-part-type="genus" reg="Agathomerus">Agathomerus</tp:taxon-name-part>
                  <tp:taxon-name-part taxon-name-part-type="species" reg="superbus">superbus</tp:taxon-name-part>
                </tp:taxon-name><comment>Pic, 1916: 20 syn. nov.</comment></tp:nomenclature-citation><tp:nomenclature-citation><tp:taxon-name>
                  <tp:taxon-name-part taxon-name-part-type="genus" reg="Agathomerus">Agathomerus</tp:taxon-name-part>
                  <tp:taxon-name-part taxon-name-part-type="species" reg="bichito">bichito</tp:taxon-name-part>
                </tp:taxon-name><comment>Monrós, 1945: 144 syn. nov.</comment></tp:nomenclature-citation><tp:nomenclature-citation><tp:taxon-name>
                  <tp:taxon-name-part taxon-name-part-type="genus" reg="Megalopus">Megalopus</tp:taxon-name-part>
                  <tp:taxon-name-part taxon-name-part-type="species" reg="injunctus">injunctus</tp:taxon-name-part>
                </tp:taxon-name><comment>Pic, 1938: 16.</comment></tp:nomenclature-citation></tp:nomenclature-citation-list></tp:nomenclature><tp:treatment-sec sec-type="type material" id="SECID0EIVAE"><title>Type material examined.</title><p><bold><italic>Holotype</italic>.</bold><italic><tp:taxon-name><tp:taxon-name-part taxon-name-part-type="genus" reg="Agathomerus">Agathomerus</tp:taxon-name-part><tp:taxon-name-part taxon-name-part-type="species" reg="batesi">batesi</tp:taxon-name-part></tp:taxon-name></italic> Baly (designated here) (Fig. <xref ref-type="fig" rid="F2">2A, D</xref>). ♀, pinned. Original label: “<italic><tp:taxon-name><tp:taxon-name-part taxon-name-part-type="genus" reg="Agathomerus">Agathomerus</tp:taxon-name-part><tp:taxon-name-part taxon-name-part-type="species" reg="batesi">batesi</tp:taxon-name-part></tp:taxon-name></italic> Baly, Lga // type” (<named-content xmlns:xlink="http://www.w3.org/1999/xlink" content-type="dwc:institutional_code" xlink:title="Natural History Museum, London" xlink:href="http://grbio.org/institution/natural-history-museum-london" xlink:type="simple">NHMUK</named-content>). <bold><italic>Syntype</italic>.</bold><italic><tp:taxon-name><tp:taxon-name-part taxon-name-part-type="genus" reg="Agathomerus">Agathomerus</tp:taxon-name-part><tp:taxon-name-part taxon-name-part-type="species" reg="superbus">superbus</tp:taxon-name-part></tp:taxon-name></italic> Pic (designated here) (Fig. <xref ref-type="fig" rid="F2">2B, E</xref>). Sex?, Glued on cardboard. Original label: “<italic><tp:taxon-name><tp:taxon-name-part taxon-name-part-type="subgenus" reg="Agathomerus">Agathomerus</tp:taxon-name-part></tp:taxon-name></italic> // <italic>superfus</italic> pic // TYPE // Type // Chachamayo, Pérou, Coll. Le Moult// illegible” (<named-content xmlns:xlink="http://www.w3.org/1999/xlink" content-type="dwc:institutional_code" xlink:title="Muséum national d’Histoire naturelle, Paris" xlink:href="http://grbio.org/institution/museum-national-dhistoire-naturelle-2" xlink:type="simple">MNHN</named-content>). <bold><italic>Holotype</italic>.</bold><italic><tp:taxon-name><tp:taxon-name-part taxon-name-part-type="genus" reg="Agathomerus">Agathomerus</tp:taxon-name-part><tp:taxon-name-part taxon-name-part-type="species" reg="bichito">bichito</tp:taxon-name-part></tp:taxon-name></italic> Monrós (Fig. <xref ref-type="fig" rid="F2">2C, F</xref>). ♀, Glued on cardboard. Original label: “Argentina, Salta, Urundel, Feb., 944, Coll. Monrós // <italic><tp:taxon-name><tp:taxon-name-part taxon-name-part-type="genus" reg="Agathomerus">Agathomerus</tp:taxon-name-part><tp:taxon-name-part taxon-name-part-type="species" reg="pulcher">pulcher</tp:taxon-name-part></tp:taxon-name></italic> ssp., <tp:taxon-name><tp:taxon-name-part taxon-name-part-type="genus" reg="Agathomerus"/><tp:taxon-name-part taxon-name-part-type="species" reg="bichito">bichito</tp:taxon-name-part></tp:taxon-name> mihi, F. Monrós det. 1948 // Holotipo de <italic><tp:taxon-name><tp:taxon-name-part taxon-name-part-type="genus" reg="Agathomerus">A.</tp:taxon-name-part><tp:taxon-name-part taxon-name-part-type="species" reg="bichito">bichito</tp:taxon-name-part></tp:taxon-name></italic>, Monrós // Type NO. 65228, U.S.N.M. // F. Monrós Collection, 1959 // USNMENT, QR 00911326” (<named-content xmlns:xlink="http://www.w3.org/1999/xlink" content-type="dwc:institutional_code" xlink:title="National Museum of Natural History, Smithsonian Institution" xlink:href="http://grbio.org/institution/smithsonian-institution-national-museum-natural-history" xlink:type="simple">NMNH</named-content>).</p></tp:treatment-sec><tp:treatment-sec sec-type="material" id="SECID0EHZAE"><title>Other material examined.</title><p>♂, pinned. Original label: “Perou Chanchamayo, Ch O Schunke // F. Monrós ES Collection, 1959”, (<named-content xmlns:xlink="http://www.w3.org/1999/xlink" content-type="dwc:institutional_code" xlink:title="National Museum of Natural History, Smithsonian Institution" xlink:href="http://grbio.org/institution/smithsonian-institution-national-museum-natural-history" xlink:type="simple">NMNH</named-content>). ♀. Original label: Pucallpa, Loreto, Peru, Nov. 9, 1946, alt 600 ft (NY). ♂. Original label: “Amazones, Tarapote, M. de Mathan, 4<sup>e</sup>trimestre 1885 // Museum Paris Coll. M Pic”, (<named-content xmlns:xlink="http://www.w3.org/1999/xlink" content-type="dwc:institutional_code" xlink:title="Muséum national d’Histoire naturelle, Paris" xlink:href="http://grbio.org/institution/museum-national-dhistoire-naturelle-2" xlink:type="simple">MNHN</named-content>). ♀. Original label: “Amazonas, Brazil, Benjamin Constant, Rio Javary, March 1942 // August Rabaut Collector (<named-content xmlns:xlink="http://www.w3.org/1999/xlink" content-type="dwc:institutional_code" xlink:title="American Museum of Natural History" xlink:href="http://grbio.org/institution/american-museum-natural-history" xlink:type="simple">AMNH</named-content>); ♀. <italic>Same data as preceding</italic> “Feb. 15-Mar.15, 1942” (<named-content xmlns:xlink="http://www.w3.org/1999/xlink" content-type="dwc:institutional_code" xlink:title="American Museum of Natural History" xlink:href="http://grbio.org/institution/american-museum-natural-history" xlink:type="simple">AMNH</named-content>). ♀, pinned, with genitalia in a separate microvial. Original label: “Peru” // <italic><tp:taxon-name><tp:taxon-name-part taxon-name-part-type="genus" reg="Agathomerus">Agathomerus</tp:taxon-name-part><tp:taxon-name-part taxon-name-part-type="species" reg="pulcher">pulcher</tp:taxon-name-part></tp:taxon-name></italic> Lac. Det. A.S. Konstantinov, 2014” (<named-content xmlns:xlink="http://www.w3.org/1999/xlink" content-type="dwc:institutional_code" xlink:title="National Museum of Natural History, Smithsonian Institution" xlink:href="http://grbio.org/institution/smithsonian-institution-national-museum-natural-history" xlink:type="simple">NMNH</named-content>). ♀, pinned. Original label: “Prov. del Sara, Cent. Bolivia, 450 m, 1909, J. Steinbach // F. Monrós Collection, 1959” (<named-content xmlns:xlink="http://www.w3.org/1999/xlink" content-type="dwc:institutional_code" xlink:title="National Museum of Natural History, Smithsonian Institution" xlink:href="http://grbio.org/institution/smithsonian-institution-national-museum-natural-history" xlink:type="simple">NMNH</named-content>). ♂, pinned, with genitalia in a separate microvial. Original label: “R.A. Salta Pocitos, I852, Coll. A. Martínez”, (<named-content xmlns:xlink="http://www.w3.org/1999/xlink" content-type="dwc:institutional_code" xlink:title="National Museum of Natural History, Smithsonian Institution" xlink:href="http://grbio.org/institution/smithsonian-institution-national-museum-natural-history" xlink:type="simple">NMNH</named-content>). ♂, pinned. Original label: “Rurreaabaque Rio Beni Bólivia, W M Mann // F. Monrós Collection, 1959” (<named-content xmlns:xlink="http://www.w3.org/1999/xlink" content-type="dwc:institutional_code" xlink:title="National Museum of Natural History, Smithsonian Institution" xlink:href="http://grbio.org/institution/smithsonian-institution-national-museum-natural-history" xlink:type="simple">NMNH</named-content>). ♀, pinned. Original label: “Peru: Dpt. Cuzco, Prov. Quispicanchis, Quincemil, 6-11-X-1976, Robert Gordon” (<named-content xmlns:xlink="http://www.w3.org/1999/xlink" content-type="dwc:institutional_code" xlink:title="National Museum of Natural History, Smithsonian Institution" xlink:href="http://grbio.org/institution/smithsonian-institution-national-museum-natural-history" xlink:type="simple">NMNH</named-content>). ♂/♀, pinned, with genitalia in a separate microvial. Original label: “S<sup>1a</sup>. Paulo d Olivenca, M. de Mathan, Juin Juillet 1883” (<named-content xmlns:xlink="http://www.w3.org/1999/xlink" content-type="dwc:institutional_code" xlink:title="Muséum national d’Histoire naturelle, Paris" xlink:href="http://grbio.org/institution/museum-national-dhistoire-naturelle-2" xlink:type="simple">MNHN</named-content>). ♂, pinned. Original label: “Pérou, Moyobamba, M. de Mathan, 1888” (<named-content xmlns:xlink="http://www.w3.org/1999/xlink" content-type="dwc:institutional_code" xlink:title="Muséum national d’Histoire naturelle, Paris" xlink:href="http://grbio.org/institution/museum-national-dhistoire-naturelle-2" xlink:type="simple">MNHN</named-content>). ♂, pinned, with genitalia in a separate microvial. Original label: “Pérou Tarapoto, Mai à Aout, 1886, M. de Mathan” (<named-content xmlns:xlink="http://www.w3.org/1999/xlink" content-type="dwc:institutional_code" xlink:title="Muséum national d’Histoire naturelle, Paris" xlink:href="http://grbio.org/institution/museum-national-dhistoire-naturelle-2" xlink:type="simple">MNHN</named-content>). ♀, pinned. Original label: “Bolivie, Prov. Cochabamba, P. Germain, 1889” (<named-content xmlns:xlink="http://www.w3.org/1999/xlink" content-type="dwc:institutional_code" xlink:title="Muséum national d’Histoire naturelle, Paris" xlink:href="http://grbio.org/institution/museum-national-dhistoire-naturelle-2" xlink:type="simple">MNHN</named-content>). ♀. Original label: “Bolij // Jacoby Coll 1909-28a” (<named-content xmlns:xlink="http://www.w3.org/1999/xlink" content-type="dwc:institutional_code" xlink:title="Natural History Museum, London" xlink:href="http://grbio.org/institution/natural-history-museum-london" xlink:type="simple">NHMUK</named-content>).</p></tp:treatment-sec><tp:treatment-sec sec-type="diagnosis" id="SECID0EW2AE"><title>Diagnosis.</title><p><italic><tp:taxon-name><tp:taxon-name-part taxon-name-part-type="genus" reg="Agathomerus">Agathomerus</tp:taxon-name-part><tp:taxon-name-part taxon-name-part-type="species" reg="pulcher">pulcher</tp:taxon-name-part></tp:taxon-name></italic> differs from other species by the following combination of character states: interocular region (Figs <xref ref-type="fig" rid="F1">1F</xref>, <xref ref-type="fig" rid="F2">2I</xref>) with a group of fine punctures and erect pubescence; metatrochanter with one tooth (Fig. <xref ref-type="fig" rid="F1">1I</xref>) ; elytra with two types of punctures (Fig. <xref ref-type="fig" rid="F1">1C</xref>), anterior region and apex coarsely and sparsely punctate, and posterior region partially and finely punctate.</p></tp:treatment-sec><tp:treatment-sec sec-type="redescription" id="SECID0EX3AE"><title>Redescription.</title><p>Length 10–12 mm, width 3.8–4.8 mm. Head (Fig. <xref ref-type="fig" rid="F1">1F, I</xref>) black or yellow; mouthparts yellow; antennae bicolored, antennomeres I–IV black, V–XI black and yellow or last three yellow; pronotum yellowish orange, disc sometimes blue or purple (Figs <xref ref-type="fig" rid="F1">1H</xref>, <xref ref-type="fig" rid="F2">2G</xref>). Elytra (Figs <xref ref-type="fig" rid="F1">1A, B</xref>, <xref ref-type="fig" rid="F2">2A–C, G, H</xref>) yellow or orange with iridescent blue or purple stripes of variable shape and length, one near base and one subapical. Prosternum yellow, meso- and metathorax black or yellow; coxae generally yellow. Femora mostly yellow, with black maculae dorsally. Abdomen black, with black pubescence.</p><p><bold><italic>Head</italic></bold> (Figs <xref ref-type="fig" rid="F1">1F</xref>, <xref ref-type="fig" rid="F2">2I</xref>). Occiput sparsely punctate or impunctate, interocular region with group of fine points and erect pubescence; ocular canthi surface concave; antennal awning short, not prolonged onto canthi; antennae long (Fig. <xref ref-type="fig" rid="F1">1A, B</xref>), last four antennomeres surpassing posterior edge of pronotum. Scape as long as antennomere III, II twice as long as III, III 1.2 times longer than V, IV as long as V, V as long as wide, V–X wider than long; XI bullet-shaped; last maxillary palpomeres subconical, apex blunt.</p><p><bold><italic>Thorax</italic>.</bold> Pronotum (Fig. <xref ref-type="fig" rid="F1">1H</xref>) broader than long, subrectangular, base wider than anterior margin, disc convex, sparsely and shallowly punctate (as on head), anterior portion with clearly defined groove, anterior angles coarsely punctate, lateral margins weakly rounded and glabrous, posterior portion of disc with lateral depressions, posterior margin bisinuate and edged by ridge, posterior lateral angles prominent and with apex rounded. Scutellum (Fig. <xref ref-type="fig" rid="F1">1G</xref>) flush with elytral surface, coarsely punctate, subtriangular, apex rounded; elytra (Fig. <xref ref-type="fig" rid="F1">1A</xref>) laterally subparallel, epipleura with rounded edge; humeri rounded, projecting anterolaterally; disc convex, surface with two types of punctures (Fig. <xref ref-type="fig" rid="F1">1C</xref>), anterior region and apex coarsely and sparsely punctate, and posterior region partially and finely punctate. Metaepisternum (Fig. <xref ref-type="fig" rid="F1">1D</xref>) with anterior portion coarsely punctate and pubescent, rest impunctate and glabrous; metaventrite convex, shallowly punctate and pubescent; metatrochanter with one tooth (Fig. <xref ref-type="fig" rid="F1">1I</xref>); pro- and mesofemur slender and elongate, metafemur robust and reniform (Fig. <xref ref-type="fig" rid="F1">1B</xref>); tibiae curved; metatibiae strongly curved, surface with four faces; dorsal face convex, with longitudinal carina, ventral face glabrous except pubescent on apical region.</p><p><bold><italic>Abdomen</italic>.</bold> Tergite I with two sclerotized regions, tergite II with three sclerotized regions (Fig. <xref ref-type="fig" rid="F1">1J</xref>); pygidium with apex rounded (Fig. <xref ref-type="fig" rid="F1">1J</xref>); last abdominal ventrite sparsely punctate, with decumbent pubescence, apex subtruncate. Aedeagus with median lobe (Fig. <xref ref-type="fig" rid="F1">1N</xref>) strongly sclerotized, narrowing medially, apical region concave, with apex apiculate and deflected. Tegmen (Fig. <xref ref-type="fig" rid="F1">1O</xref>) slightly sclerotized; parameres with apex pubescent, emarginate and with rounded medial notch; tegmen ring lanceolate, roof slender, 0.8 times shorter than parameres.</p><p><bold>Female.</bold> Femora fusiform, tibiae swollen near apex; last abdominal ventrite with apex emarginate, pygidium with apex rounded. Spermatheca (Fig. <xref ref-type="fig" rid="F1">1P</xref>) hook-shaped, proximal part of spermathecal capsule with velum short, hook-shaped, terminal portion coiled and notably long, cecum rounded.</p></tp:treatment-sec><tp:treatment-sec sec-type="distribution" id="SECID0EHAAG"><title>Distribution.</title><p>Argentina, Bolivia, Brazil, Mexico, and Peru (<xref ref-type="bibr" rid="B11">Rodríguez-Mirón 2018</xref>).</p></tp:treatment-sec><tp:treatment-sec sec-type="remarks" id="SECID0ERAAG"><title>Remarks.</title><p>The color pattern in <italic><tp:taxon-name><tp:taxon-name-part taxon-name-part-type="genus" reg="Agathomerus">Agathomerus</tp:taxon-name-part><tp:taxon-name-part taxon-name-part-type="species" reg="pulcher">pulcher</tp:taxon-name-part></tp:taxon-name></italic> exhibits a high degree of polymorphism (Fig. <xref ref-type="fig" rid="F2">2</xref>), and because of its wide distribution, specimens from different regions were considered to belong to different species.</p><p>After reviewing the specimens from Francisco Monrós’ collection deposited in the <named-content xmlns:xlink="http://www.w3.org/1999/xlink" content-type="dwc:institutional_code" xlink:title="National Museum of Natural History, Smithsonian Institution" xlink:href="http://grbio.org/institution/smithsonian-institution-national-museum-natural-history" xlink:type="simple">NMNH</named-content>, GRM observed label annotations that Monrós considered <italic><tp:taxon-name><tp:taxon-name-part taxon-name-part-type="genus" reg="Agathomerus">A.</tp:taxon-name-part><tp:taxon-name-part taxon-name-part-type="species" reg="bichito">bichito</tp:taxon-name-part></tp:taxon-name></italic> and <italic><tp:taxon-name><tp:taxon-name-part taxon-name-part-type="genus" reg="Agathomerus">A.</tp:taxon-name-part><tp:taxon-name-part taxon-name-part-type="species" reg="pulcher">pulcher</tp:taxon-name-part></tp:taxon-name></italic> as synonyms. On the other hand, he considered other specimens as different subspecies because of the variation in their coloration. However, these observations were never published.</p><p>The type specimen of <italic><tp:taxon-name><tp:taxon-name-part taxon-name-part-type="genus" reg="Agathomerus">Agathomerus</tp:taxon-name-part><tp:taxon-name-part taxon-name-part-type="species" reg="pulcher">pulcher</tp:taxon-name-part></tp:taxon-name></italic> was collected in Mexico (Lacordaire, 1845), although the exact locality is not specified; for many years this species was considered restricted to this country. However, after the present study, <italic><tp:taxon-name><tp:taxon-name-part taxon-name-part-type="genus" reg="Agathomerus">A.</tp:taxon-name-part><tp:taxon-name-part taxon-name-part-type="species" reg="pulcher">pulcher</tp:taxon-name-part></tp:taxon-name></italic> is now considered a species with a wide distribution, from Mexico to Argentina. It should be noted that after reviewing main collections from different countries, no specimens of <italic><tp:taxon-name><tp:taxon-name-part taxon-name-part-type="genus" reg="Agathomerus">A.</tp:taxon-name-part><tp:taxon-name-part taxon-name-part-type="species" reg="pulcher">pulcher</tp:taxon-name-part></tp:taxon-name></italic> from Mexico were found, which calls into question its presence in this country.</p></tp:treatment-sec><tp:treatment-sec><!--Section generated to contain objects referenced in tp:taxon-treatment.--><fig id="F1" position="float" orientation="portrait"><object-id xmlns:xlink="http://www.w3.org/1999/xlink" content-type="doi" xlink:type="simple">10.3897/zookeys.1227.118934.figure1</object-id><object-id xmlns:xlink="http://www.w3.org/1999/xlink" content-type="arpha" xlink:type="simple">8F0DEA5B-869A-5932-95A7-7B3583CC6247</object-id><label>Figure 1.</label><caption><p><italic><tp:taxon-name><tp:taxon-name-part taxon-name-part-type="genus" reg="Agathomerus">Agathomerus</tp:taxon-name-part><tp:taxon-name-part taxon-name-part-type="species" reg="pulcher">pulcher</tp:taxon-name-part></tp:taxon-name></italic><bold>A</bold> dorsal view <bold>B</bold> lateral view <bold>C</bold> elytral punctation <bold>D</bold> metaepisternum <bold>E</bold> mesoventral and metaventral process <bold>F</bold> frontal view <bold>G</bold> mesoscutum <bold>H</bold> pronotum <bold>I</bold> coxa <bold>J</bold> dorsal abdomen view <bold>K</bold> claws <bold>L</bold> protarsomeres <bold>M</bold> metatarsomeres <bold>N</bold> middle lobe <bold>O</bold> tegmen <bold>P</bold> spermatheca.</p></caption><graphic xmlns:xlink="http://www.w3.org/1999/xlink" xlink:href="zookeys-1227-143_article-118934__-g001.jpg" position="float" orientation="portrait" xlink:type="simple" id="oo_1247025.jpg"><uri content-type="original_file" xlink:type="simple">https://binary.pensoft.net/fig/1247025</uri></graphic></fig><fig id="F2" position="float" orientation="portrait"><object-id xmlns:xlink="http://www.w3.org/1999/xlink" content-type="doi" xlink:type="simple">10.3897/zookeys.1227.118934.figure2</object-id><object-id xmlns:xlink="http://www.w3.org/1999/xlink" content-type="arpha" xlink:type="simple">F0F7D582-3D6E-580C-A130-04A9063E52B0</object-id><label>Figure 2.</label><caption><p>Type specimens and polymorphism among <italic><tp:taxon-name><tp:taxon-name-part taxon-name-part-type="genus" reg="Agathomerus">Agathomerus</tp:taxon-name-part><tp:taxon-name-part taxon-name-part-type="species" reg="pulcher">pulcher</tp:taxon-name-part></tp:taxon-name></italic><bold>A</bold><italic><tp:taxon-name><tp:taxon-name-part taxon-name-part-type="genus" reg="Agathomerus">A.</tp:taxon-name-part><tp:taxon-name-part taxon-name-part-type="species" reg="batesi">batesi</tp:taxon-name-part></tp:taxon-name></italic> Baly, type specimen <bold>B</bold><italic><tp:taxon-name><tp:taxon-name-part taxon-name-part-type="genus" reg="Agathomerus">A.</tp:taxon-name-part><tp:taxon-name-part taxon-name-part-type="species" reg="superbus">superbus</tp:taxon-name-part></tp:taxon-name></italic> Pic, type specimen <bold>C</bold><italic><tp:taxon-name><tp:taxon-name-part taxon-name-part-type="genus" reg="Agathomerus">A.</tp:taxon-name-part><tp:taxon-name-part taxon-name-part-type="species" reg="bichito">bichito</tp:taxon-name-part></tp:taxon-name></italic> Monrós, type specimen <bold>D</bold> label of type specimen of <italic><tp:taxon-name><tp:taxon-name-part taxon-name-part-type="genus" reg="Agathomerus">A.</tp:taxon-name-part><tp:taxon-name-part taxon-name-part-type="species" reg="batesi">batesi</tp:taxon-name-part></tp:taxon-name></italic><bold>E</bold> label of type specimen of <italic><tp:taxon-name><tp:taxon-name-part taxon-name-part-type="genus" reg="Agathomerus">A.</tp:taxon-name-part><tp:taxon-name-part taxon-name-part-type="species" reg="superbus">superbus</tp:taxon-name-part></tp:taxon-name></italic> Pic <bold>F</bold> label of type specimen of <italic><tp:taxon-name><tp:taxon-name-part taxon-name-part-type="genus" reg="Agathomerus">A.</tp:taxon-name-part><tp:taxon-name-part taxon-name-part-type="species" reg="bichito">bichito</tp:taxon-name-part></tp:taxon-name></italic> Monrós <bold>G</bold><italic><tp:taxon-name><tp:taxon-name-part taxon-name-part-type="genus" reg="Agathomerus">A.</tp:taxon-name-part><tp:taxon-name-part taxon-name-part-type="species" reg="pulcher">pulcher</tp:taxon-name-part></tp:taxon-name></italic> with elytral disc blue <bold>H</bold><italic><tp:taxon-name><tp:taxon-name-part taxon-name-part-type="genus" reg="Agathomerus">A.</tp:taxon-name-part><tp:taxon-name-part taxon-name-part-type="species" reg="pulcher">pulcher</tp:taxon-name-part></tp:taxon-name></italic> with elytral disc orange <bold>I</bold> head orange of <italic><tp:taxon-name><tp:taxon-name-part taxon-name-part-type="genus" reg="Agathomerus">A.</tp:taxon-name-part><tp:taxon-name-part taxon-name-part-type="species" reg="pulcher">pulcher</tp:taxon-name-part></tp:taxon-name></italic>.</p></caption><graphic xmlns:xlink="http://www.w3.org/1999/xlink" xlink:href="zookeys-1227-143_article-118934__-g002.jpg" position="float" orientation="portrait" xlink:type="simple" id="oo_1247026.jpg"><uri content-type="original_file" xlink:type="simple">https://binary.pensoft.net/fig/1247026</uri></graphic></fig></tp:treatment-sec><ref-list><ref id="B6"><mixed-citation xmlns:xlink="http://www.w3.org/1999/xlink" xlink:type="simple"><person-group><name name-style="western"><surname>Lacordaire</surname><given-names>T</given-names></name></person-group> (<year>1845</year>) <source>Monographie des Coleopteres Subpentameres de la famille des Phytophages. Tome 1.</source><publisher-name>Muquardt</publisher-name>, <publisher-loc>Bruxelles</publisher-loc>, <size units="page">808 pp</size>. <ext-link xlink:href="10.5962/bhl.title.48433" ext-link-type="doi" xlink:type="simple">https://doi.org/10.5962/bhl.title.48433</ext-link></mixed-citation></ref><ref id="B11"><mixed-citation xmlns:xlink="http://www.w3.org/1999/xlink" xlink:type="simple"><person-group><name name-style="western"><surname>Rodríguez-Mirón</surname><given-names>GM</given-names></name></person-group> (<year>2018</year>) <article-title>Checklist of the family <tp:taxon-name><tp:taxon-name-part taxon-name-part-type="family">Megalopodidae</tp:taxon-name-part></tp:taxon-name> Latreille (<tp:taxon-name><tp:taxon-name-part taxon-name-part-type="order">Coleoptera</tp:taxon-name-part></tp:taxon-name>: <tp:taxon-name><tp:taxon-name-part taxon-name-part-type="superfamily">Chrysomeloidea</tp:taxon-name-part></tp:taxon-name>); a synthesis of its diversity and distribution.</article-title><source>Zootaxa</source><volume>4434</volume>: <fpage>265</fpage>–<lpage>302</lpage>. <ext-link xlink:href="10.11646/zootaxa.4434.2.3" ext-link-type="doi" xlink:type="simple">https://doi.org/10.11646/zootaxa.4434.2.3</ext-link></mixed-citation></ref></ref-list></tp:taxon-treatment>
