# Supplementary material for: ﻿Redescription of the Neotropical genus Agathomerus (Coleoptera, Megalopodidae, Megalopodinae) and description of three new species from Mexico
Source: Zookeys. 2025 Feb 11;1227:143–58. doi: 10.3897/zookeys.1227.118934 (PMC11836622; doi:10.3897/zookeys.1227.118934)
Supplement: XML Treatment for Agathomerus magdalenae [file zookeys.1227.118934-treatment3.xml]

<!DOCTYPE tp:taxon-treatment
  PUBLIC "-//TaxonX//DTD Taxonomic Treatment Publishing DTD v0 20100105//EN" "tax-treatment-NSO.dtd">
<tp:taxon-treatment xmlns:tp="http://www.plazi.org/taxpub"><tp:treatment-meta><kwd-group><label>Taxon classification</label><kwd>
                <named-content content-type="kingdom">Animalia</named-content>
              </kwd><kwd>
                <named-content content-type="order">Coleoptera</named-content>
              </kwd><kwd>
                <named-content content-type="family">Megalopodidae</named-content>
              </kwd></kwd-group><mixed-citation publication-type="journal"><person-group><name><surname>Rodríguez-Mirón</surname><given-names>Geovanni M.</given-names></name><name><surname>López-Pérez</surname><given-names>Sara</given-names></name></person-group><article-title>﻿Redescription of the Neotropical genus <italic><tp:taxon-name><tp:taxon-name-part taxon-name-part-type="subgenus" reg="Agathomerus">Agathomerus</tp:taxon-name-part></tp:taxon-name></italic> (<tp:taxon-name><tp:taxon-name-part taxon-name-part-type="order">Coleoptera</tp:taxon-name-part></tp:taxon-name>, <tp:taxon-name><tp:taxon-name-part taxon-name-part-type="family">Megalopodidae</tp:taxon-name-part></tp:taxon-name>, <tp:taxon-name><tp:taxon-name-part taxon-name-part-type="subfamily">Megalopodinae</tp:taxon-name-part></tp:taxon-name>) and description of three new species from Mexico</article-title><source>Zookeys</source><day>11</day><month>02</month><year>2025</year><volume>1227</volume><fpage>143</fpage><lpage>158</lpage><pub-id pub-id-type="doi">10.3897/zookeys.1227.118934</pub-id></mixed-citation></tp:treatment-meta><tp:nomenclature><label>﻿</label><tp:taxon-name>
              <object-id xmlns:xlink="http://www.w3.org/1999/xlink" content-type="arpha" xlink:type="simple">D238A924-63A5-5842-8914-B1B9CB5924AD</object-id>
              <tp:taxon-name-part taxon-name-part-type="genus" reg="Agathomerus">Agathomerus</tp:taxon-name-part>
              <tp:taxon-name-part taxon-name-part-type="species" reg="magdalenae">magdalenae</tp:taxon-name-part>
              <object-id xmlns:xlink="http://www.w3.org/1999/xlink" content-type="zoobank" xlink:type="simple">https://zoobank.org/62DDE802-6E42-4839-B714-C7106D0A0C7B</object-id>
            </tp:taxon-name><tp:taxon-status xmlns:xlink="http://www.w3.org/1999/xlink" xlink:type="simple">sp. nov.</tp:taxon-status><xref ref-type="fig" rid="F3">Fig. 3</xref></tp:nomenclature><tp:treatment-sec sec-type="type material" id="SECID0ESEAG"><title>Type material examined.</title><p><bold><italic>Holotype</italic>.</bold> Mexico • 1♂; Chiapas, Aguacero; 6 June 1987; W. B. Warner leg; pinned, with genitalia in a separate microvial; <abbrev xmlns:xlink="http://www.w3.org/1999/xlink" xlink:title="Colección Nacional de Insectos Instituto de Biología, Universidad Nacional Autónoma de México" id="ABBRID0E4EAG" xlink:type="simple">CNIN</abbrev>. <bold><italic>Paratypes</italic>.</bold> MEXICO • 1♀; Same data as holotype; CCFEZ-Z. • 1 ♀; Guerrero, Taxco A., Santiago Temixco; <named-content xmlns:xlink="http://www.w3.org/1999/xlink" content-type="dwc:verbatimCoordinates" xlink:type="simple"><named-content content-type="geo-json" specific-use="{&#34;type&#34;:&#34;Point&#34;,&#34;coordinates&#34;:[-99.630583,18.479444]}" id="NCID0EIFAG" xlink:type="simple">18°28'46"N, 99°37'50.1"W</named-content></named-content>; alt. 1251 m; 23 May 2008; S. López leg.; 15:55; SBC; CCFEZ-Z • 1♂; Oaxaca, Candelaria Loxicha, Portillo del Rayo; 24 May 1990; A. C. Deloya; Bosque tropical y cafetal; CCFEZ-Z.</p></tp:treatment-sec><tp:treatment-sec sec-type="diagnosis" id="SECID0ENFAG"><title>Diagnosis.</title><p><italic><tp:taxon-name><tp:taxon-name-part taxon-name-part-type="genus" reg="Agathomerus">Agathomerus</tp:taxon-name-part><tp:taxon-name-part taxon-name-part-type="species" reg="magdalenae">magdalenae</tp:taxon-name-part></tp:taxon-name></italic> sp. nov. is similar to <italic><tp:taxon-name><tp:taxon-name-part taxon-name-part-type="genus" reg="Agathomerus"/><tp:taxon-name-part taxon-name-part-type="species" reg="santiagoi">santiagoi</tp:taxon-name-part></tp:taxon-name></italic> sp. nov. and it is distinguished by the following combination of character states: ocular canthi surface convex, scapes longer than antennomeres III, II twice as long as III, pronotum (Fig. <xref ref-type="fig" rid="F3">3G</xref>) with a continuous groove on anterior portion, scutellum rounded at apex, metaepisternum (Fig. <xref ref-type="fig" rid="F3">3H</xref>) with anterior region impunctate and glabrous, rest coarsely punctate and pubescent; metatibiae ventrally flat, parameres (Fig. <xref ref-type="fig" rid="F3">3E</xref>) with rounded apex, and roof robust. In <italic><tp:taxon-name><tp:taxon-name-part taxon-name-part-type="genus" reg="Agathomerus">A.</tp:taxon-name-part><tp:taxon-name-part taxon-name-part-type="species" reg="santiagoi">santiagoi</tp:taxon-name-part></tp:taxon-name></italic> sp. nov. the ocular canthi surface is concave, scapes are as long as antennomeres III, II half as long as III, pronotum with anterior groove interrupted medially (Fig. <xref ref-type="fig" rid="F4">4F</xref>), scutellum slightly emarginate at apex, metaepisternum (Fig. <xref ref-type="fig" rid="F4">4G</xref>) uniformly punctate and pubescent, metatibiae ventrally concave, parameres (Fig. <xref ref-type="fig" rid="F4">4D</xref>) with a cleft at apex, and slender roof.</p></tp:treatment-sec><tp:treatment-sec sec-type="description" id="SECID0ELHAG"><title>Description.</title><p>Length 10.8–11.6 mm, width 4.7–5.0 mm. Body (Fig. <xref ref-type="fig" rid="F2">2A, B</xref>) with pubescence yellow; occiput, front, antennae, clypeus, labrum and mandibles black, rest of head, thorax, apical region of femora and abdomen orange; pronotal disc, basal region of femora, tibiae and tarsi black; elytra mostly dark blue, anterior lateral margin and apices yellow.</p><p><bold><italic>Head</italic></bold> (Fig. <xref ref-type="fig" rid="F3">3F</xref>). Occiput and interocular region coarsely and sparsely punctate, with long pubescence; ocular canthi surface sparsely convex; antennal awning short, not prolonged onto canthi; antennae barely surpassing posterior edge of pronotum; scapes 1.1 times longer than antennomeres III, II twice as long as III, III 1.5 times longer than V, IV shorter than V, V as long as wide, VI–X wider than long; last maxillary palpomeres subconical, apex blunt.</p><p><bold><italic>Thorax</italic>.</bold> Pronotum bell-shaped (Fig. <xref ref-type="fig" rid="F3">3A, G</xref>), pronotal disc convex, with two depressions, coarsely and sparsely punctate, (though less coarse than on head), with erect pubescence, anterior groove interrupted medially, anterior angles coarsely punctate, lateral margins rounded and densely pubescent, posterior region with lateral depressions, posterior margin edge with ridge, posterior lateral angles prominent and rounded. Scutellum depressed with respect to elytral surface, subtriangular, emarginate at apex, coarsely punctate; elytra with external margins subparallel, epipleura with rounded edge; humeri rounded, projecting anterolaterally; disc convex, coarsely and sparsely punctate. Metaepisternum (Fig. <xref ref-type="fig" rid="F3">3H</xref>) mostly coarsely punctate and pubescent, anterior portion impunctate and glabrous; metaventrite convex, coarsely punctate and pubescent; pro- and mesofemur slender and elongate, metafemur robust and fusiform (Fig. <xref ref-type="fig" rid="F3">3B</xref>); tibiae with pubescence erect, dorsal surface with ocellate punctures and a longitudinal carinae, meso- and metatibiae curved, metatibiae ventrally glabrous, with two incomplete longitudinal carinae.</p><p><bold><italic>Abdomen</italic>.</bold> Tergites evenly sclerotized; pygidium apically sparsely punctate and sparsely pubescent, apex rounded; last abdominal ventrite sparsely punctate and pubescent; setae decumbent; surface concave apically; apical margin subtruncate.</p><p>Aedeagus. median lobe (Fig. <xref ref-type="fig" rid="F3">3C</xref>) narrowing medially, apical region subtriangular, apex rounded. Tegmen (Fig. <xref ref-type="fig" rid="F3">3E</xref>) sclerotize; parameres setose laterally, apex rounded and with long setae; tegmen ring oblong, roof robust, 1.5 times shorter than parameres.</p><p><bold>Female.</bold> Pronotal disc without depression (Fig. <xref ref-type="fig" rid="F3">3G</xref>); femora slightly pyriform, tibiae subcylindrical, swollen near apex; meso- and metatibiae slightly curved. Pygidium with apex subtruncate; last abdominal ventrite with subtruncate apex. Spermatheca (Fig. <xref ref-type="fig" rid="F3">3D</xref>) boomerang-shaped, basal part of spermathecal capsule with velum highly developed. Stem with projection, terminal portion coiled and notably long.</p></tp:treatment-sec><tp:treatment-sec sec-type="distribution" id="SECID0EQJAG"><title>Distribution.</title><p>Mexico: Chiapas, Guerrero, Oaxaca.</p></tp:treatment-sec><tp:treatment-sec sec-type="etymology" id="SECID0EVJAG"><title>Etymology.</title><p>The new species is named after Ma. Magdalena Ordóñez Reséndiz, the degree advisor of the authors.</p></tp:treatment-sec><tp:treatment-sec><!--Section generated to contain objects referenced in tp:taxon-treatment.--><fig id="F3" position="float" orientation="portrait"><object-id xmlns:xlink="http://www.w3.org/1999/xlink" content-type="doi" xlink:type="simple">10.3897/zookeys.1227.118934.figure3</object-id><object-id xmlns:xlink="http://www.w3.org/1999/xlink" content-type="arpha" xlink:type="simple">2519C1D0-444A-5D76-A30D-86E9427432F5</object-id><label>Figure 3.</label><caption><p><italic><tp:taxon-name><tp:taxon-name-part taxon-name-part-type="genus" reg="Agathomerus">Agathomerus</tp:taxon-name-part><tp:taxon-name-part taxon-name-part-type="species" reg="magdalenae">magdalenae</tp:taxon-name-part></tp:taxon-name></italic> sp. nov. <bold>A</bold> dorsal view <bold>B</bold> lateral view <bold>C</bold> middle lobe <bold>D</bold> spermatheca <bold>E</bold> tegmen <bold>F</bold> head in frontal view <bold>G</bold> pronotum <bold>H</bold> metaepisternum.</p></caption><graphic xmlns:xlink="http://www.w3.org/1999/xlink" xlink:href="zookeys-1227-143_article-118934__-g003.jpg" position="float" orientation="portrait" xlink:type="simple" id="oo_1247027.jpg"><uri content-type="original_file" xlink:type="simple">https://binary.pensoft.net/fig/1247027</uri></graphic></fig><fig id="F4" position="float" orientation="portrait"><object-id xmlns:xlink="http://www.w3.org/1999/xlink" content-type="doi" xlink:type="simple">10.3897/zookeys.1227.118934.figure4</object-id><object-id xmlns:xlink="http://www.w3.org/1999/xlink" content-type="arpha" xlink:type="simple">A3DF9509-B3F7-5A7E-866C-491EF0F034CF</object-id><label>Figure 4.</label><caption><p><italic><tp:taxon-name><tp:taxon-name-part taxon-name-part-type="genus" reg="Agathomerus">Agathomerus</tp:taxon-name-part><tp:taxon-name-part taxon-name-part-type="species" reg="santiagoi">santiagoi</tp:taxon-name-part></tp:taxon-name></italic> sp. nov. <bold>A</bold> dorsal view <bold>B</bold> lateral view <bold>C</bold> middle lobe <bold>D</bold> tegmen <bold>E</bold> frontal view <bold>F</bold> pronotum <bold>G</bold> metaepisternum.</p></caption><graphic xmlns:xlink="http://www.w3.org/1999/xlink" xlink:href="zookeys-1227-143_article-118934__-g004.jpg" position="float" orientation="portrait" xlink:type="simple" id="oo_1247028.jpg"><uri content-type="original_file" xlink:type="simple">https://binary.pensoft.net/fig/1247028</uri></graphic></fig><fig id="F2" position="float" orientation="portrait"><object-id xmlns:xlink="http://www.w3.org/1999/xlink" content-type="doi" xlink:type="simple">10.3897/zookeys.1227.118934.figure2</object-id><object-id xmlns:xlink="http://www.w3.org/1999/xlink" content-type="arpha" xlink:type="simple">F0F7D582-3D6E-580C-A130-04A9063E52B0</object-id><label>Figure 2.</label><caption><p>Type specimens and polymorphism among <italic><tp:taxon-name><tp:taxon-name-part taxon-name-part-type="genus" reg="Agathomerus">Agathomerus</tp:taxon-name-part><tp:taxon-name-part taxon-name-part-type="species" reg="pulcher">pulcher</tp:taxon-name-part></tp:taxon-name></italic><bold>A</bold><italic><tp:taxon-name><tp:taxon-name-part taxon-name-part-type="genus" reg="Agathomerus">A.</tp:taxon-name-part><tp:taxon-name-part taxon-name-part-type="species" reg="batesi">batesi</tp:taxon-name-part></tp:taxon-name></italic> Baly, type specimen <bold>B</bold><italic><tp:taxon-name><tp:taxon-name-part taxon-name-part-type="genus" reg="Agathomerus">A.</tp:taxon-name-part><tp:taxon-name-part taxon-name-part-type="species" reg="superbus">superbus</tp:taxon-name-part></tp:taxon-name></italic> Pic, type specimen <bold>C</bold><italic><tp:taxon-name><tp:taxon-name-part taxon-name-part-type="genus" reg="Agathomerus">A.</tp:taxon-name-part><tp:taxon-name-part taxon-name-part-type="species" reg="bichito">bichito</tp:taxon-name-part></tp:taxon-name></italic> Monrós, type specimen <bold>D</bold> label of type specimen of <italic><tp:taxon-name><tp:taxon-name-part taxon-name-part-type="genus" reg="Agathomerus">A.</tp:taxon-name-part><tp:taxon-name-part taxon-name-part-type="species" reg="batesi">batesi</tp:taxon-name-part></tp:taxon-name></italic><bold>E</bold> label of type specimen of <italic><tp:taxon-name><tp:taxon-name-part taxon-name-part-type="genus" reg="Agathomerus">A.</tp:taxon-name-part><tp:taxon-name-part taxon-name-part-type="species" reg="superbus">superbus</tp:taxon-name-part></tp:taxon-name></italic> Pic <bold>F</bold> label of type specimen of <italic><tp:taxon-name><tp:taxon-name-part taxon-name-part-type="genus" reg="Agathomerus">A.</tp:taxon-name-part><tp:taxon-name-part taxon-name-part-type="species" reg="bichito">bichito</tp:taxon-name-part></tp:taxon-name></italic> Monrós <bold>G</bold><italic><tp:taxon-name><tp:taxon-name-part taxon-name-part-type="genus" reg="Agathomerus">A.</tp:taxon-name-part><tp:taxon-name-part taxon-name-part-type="species" reg="pulcher">pulcher</tp:taxon-name-part></tp:taxon-name></italic> with elytral disc blue <bold>H</bold><italic><tp:taxon-name><tp:taxon-name-part taxon-name-part-type="genus" reg="Agathomerus">A.</tp:taxon-name-part><tp:taxon-name-part taxon-name-part-type="species" reg="pulcher">pulcher</tp:taxon-name-part></tp:taxon-name></italic> with elytral disc orange <bold>I</bold> head orange of <italic><tp:taxon-name><tp:taxon-name-part taxon-name-part-type="genus" reg="Agathomerus">A.</tp:taxon-name-part><tp:taxon-name-part taxon-name-part-type="species" reg="pulcher">pulcher</tp:taxon-name-part></tp:taxon-name></italic>.</p></caption><graphic xmlns:xlink="http://www.w3.org/1999/xlink" xlink:href="zookeys-1227-143_article-118934__-g002.jpg" position="float" orientation="portrait" xlink:type="simple" id="oo_1247026.jpg"><uri content-type="original_file" xlink:type="simple">https://binary.pensoft.net/fig/1247026</uri></graphic></fig></tp:treatment-sec></tp:taxon-treatment>
