# Supplementary material for: ﻿Redescription of the Neotropical genus Agathomerus (Coleoptera, Megalopodidae, Megalopodinae) and description of three new species from Mexico
Source: Zookeys. 2025 Feb 11;1227:143–58. doi: 10.3897/zookeys.1227.118934 (PMC11836622; doi:10.3897/zookeys.1227.118934)
Supplement: XML Treatment for Agathomerus santiagoi [file zookeys.1227.118934-treatment4.xml]

<!DOCTYPE tp:taxon-treatment
  PUBLIC "-//TaxonX//DTD Taxonomic Treatment Publishing DTD v0 20100105//EN" "tax-treatment-NSO.dtd">
<tp:taxon-treatment xmlns:tp="http://www.plazi.org/taxpub"><tp:treatment-meta><kwd-group><label>Taxon classification</label><kwd>
                <named-content content-type="kingdom">Animalia</named-content>
              </kwd><kwd>
                <named-content content-type="order">Coleoptera</named-content>
              </kwd><kwd>
                <named-content content-type="family">Megalopodidae</named-content>
              </kwd></kwd-group><mixed-citation publication-type="journal"><person-group><name><surname>Rodríguez-Mirón</surname><given-names>Geovanni M.</given-names></name><name><surname>López-Pérez</surname><given-names>Sara</given-names></name></person-group><article-title>﻿Redescription of the Neotropical genus <italic><tp:taxon-name><tp:taxon-name-part taxon-name-part-type="subgenus" reg="Agathomerus">Agathomerus</tp:taxon-name-part></tp:taxon-name></italic> (<tp:taxon-name><tp:taxon-name-part taxon-name-part-type="order">Coleoptera</tp:taxon-name-part></tp:taxon-name>, <tp:taxon-name><tp:taxon-name-part taxon-name-part-type="family">Megalopodidae</tp:taxon-name-part></tp:taxon-name>, <tp:taxon-name><tp:taxon-name-part taxon-name-part-type="subfamily">Megalopodinae</tp:taxon-name-part></tp:taxon-name>) and description of three new species from Mexico</article-title><source>Zookeys</source><day>11</day><month>02</month><year>2025</year><volume>1227</volume><fpage>143</fpage><lpage>158</lpage><pub-id pub-id-type="doi">10.3897/zookeys.1227.118934</pub-id></mixed-citation></tp:treatment-meta><tp:nomenclature><label>﻿</label><tp:taxon-name>
              <object-id xmlns:xlink="http://www.w3.org/1999/xlink" content-type="arpha" xlink:type="simple">AB6FA32E-DF0A-5FE8-8981-73B35EA2756C</object-id>
              <tp:taxon-name-part taxon-name-part-type="genus" reg="Agathomerus">Agathomerus</tp:taxon-name-part>
              <tp:taxon-name-part taxon-name-part-type="species" reg="santiagoi">santiagoi</tp:taxon-name-part>
              <object-id xmlns:xlink="http://www.w3.org/1999/xlink" content-type="zoobank" xlink:type="simple">https://zoobank.org/552E61BA-A6C5-4B15-96CC-CEBBDCBA4C6A</object-id>
            </tp:taxon-name><tp:taxon-status xmlns:xlink="http://www.w3.org/1999/xlink" xlink:type="simple">sp. nov.</tp:taxon-status><xref ref-type="fig" rid="F4">Fig. 4</xref></tp:nomenclature><tp:treatment-sec sec-type="type material" id="SECID0EHLAG"><title>Type material examined.</title><p><bold><italic>Holotype</italic>.</bold> Mexico • 1♂; Morelos, 2.5 km, 4 km O Huautla, Estacion CEAMISH; <named-content xmlns:xlink="http://www.w3.org/1999/xlink" content-type="dwc:verbatimCoordinates" xlink:type="simple"><named-content content-type="geo-json" specific-use="{&#34;type&#34;:&#34;Point&#34;,&#34;coordinates&#34;:[-99.041250,18.461183]}" id="NCID0EVLAG" xlink:type="simple">18°27'671"N, 99°02'475"W</named-content></named-content>; Alt. 940 m, 7–12 July 1996; A. Pérez leg.; ex vegetación; pinned, with genitalia in a separate microvial; <abbrev xmlns:xlink="http://www.w3.org/1999/xlink" xlink:title="Colección Nacional de Insectos Instituto de Biología, Universidad Nacional Autónoma de México" id="ABBRID0E1LAG" xlink:type="simple">CNIN</abbrev>.</p></tp:treatment-sec><tp:treatment-sec sec-type="diagnosis" id="SECID0E5LAG"><title>Diagnosis.</title><p><italic><tp:taxon-name><tp:taxon-name-part taxon-name-part-type="genus" reg="Agathomerus">Agathomerus</tp:taxon-name-part><tp:taxon-name-part taxon-name-part-type="species" reg="santiagoi">santiagoi</tp:taxon-name-part></tp:taxon-name></italic> sp. nov. is similar to <italic><tp:taxon-name><tp:taxon-name-part taxon-name-part-type="genus" reg="Agathomerus"/><tp:taxon-name-part taxon-name-part-type="species" reg="magdalenae">magdalenae</tp:taxon-name-part></tp:taxon-name></italic> sp. nov. and it is distinguished by the following combination of character states: ocular canthi surface concave, scapes as long as antennomeres III, II half as long as III, pronotum (Fig. <xref ref-type="fig" rid="F4">4F</xref>) with anterior groove interrupted medially, scutellum slightly emarginate at apex, metaepisternum (Fig. <xref ref-type="fig" rid="F4">4G</xref>) uniformly punctate and pubescent, metatibiae ventrally concave, parameres (Fig. <xref ref-type="fig" rid="F4">4D</xref>) emarginated at apex, and slender roof. In <italic><tp:taxon-name><tp:taxon-name-part taxon-name-part-type="genus" reg="Agathomerus">A.</tp:taxon-name-part><tp:taxon-name-part taxon-name-part-type="species" reg="magdalenae">magdalenae</tp:taxon-name-part></tp:taxon-name></italic> sp. nov. the ocular canthi surface is convex, scapes are longer than antennomeres III, II twice as long as III, pronotum (Fig. <xref ref-type="fig" rid="F3">3G</xref>) with a continuous groove on anterior portion, scutellum rounded at apex, metaepisternum (Fig. <xref ref-type="fig" rid="F3">3H</xref>) with anterior region impunctate and glabrous, rest coarsely punctate and pubescent; metatibiae ventrally flat, parameres (Fig. <xref ref-type="fig" rid="F3">3E</xref>) with rounded apex, and robust roof.</p></tp:treatment-sec><tp:treatment-sec sec-type="description" id="SECID0E3NAG"><title>Description.</title><p>Length 11.6 mm, width 4.4 mm. Body (Fig. <xref ref-type="fig" rid="F4">4A, B</xref>) with pubescence yellow; head, thorax and abdomen orange; mandibles, antennae, protibiae and tarsi black; interocular region and clypeus with a black macula (Fig. <xref ref-type="fig" rid="F4">4E</xref>); labial and maxillary palpomeres yellow; pronotum with two black maculae (Fig. <xref ref-type="fig" rid="F4">4F</xref>); elytra yellow with black lateral stripe, elytral suture and humeri black.</p><p><bold><italic>Head</italic></bold> (Fig. <xref ref-type="fig" rid="F4">4E</xref>). Occiput coarsely and sparsely punctate, interocular region sparsely punctate except setigerously punctate on midline, setae long; ocular canthi surface concave; antennal awning short, not prolonged onto canthi; antennae barely surpassing posterior edge of pronotum; scapes as long as antennomeres III, II half as long as III, III twice as long as V, IV as long as V, V as long as wide, VI–X wider than long; frontoclypeal groove arcuate; last labial palpomeres bullet-shaped, apex blunt; last maxillary palpomeres subconical, apex blunt.</p><p><bold><italic>Thorax</italic>.</bold> Pronotum (Fig. <xref ref-type="fig" rid="F4">4F</xref>) bell-shaped, pronotal disc convex, coarsely and sparsely punctate (punctures less coarse and sparser than on occiput), with anterior groove interrupted medially; anterior angles and lateral margins rounded and pubescent, posterior region with lateral depressions, posterior margin edged with a ridge, posterior lateral angles slightly projected; scutellum depressed with respect to elytral surface, subtriangular, apex weakly emarginate, coarsely punctate; elytra with external margins subparallel, epipleura with lateral edge rounded; humeri rounded, projecting anterolaterally; disc convex, coarsely and sparsely punctate. Metaepisternum (Fig. <xref ref-type="fig" rid="F4">4G</xref>) coarsely punctate and pubescent; metaventrite convex, coarsely punctate and pubescent; pro- and mesofemur elongate, metafemur robust and fusiform; tibiae with pubescence erect, dorsal surface with ocellate punctures and a longitudinal carinae, meso- and metatibiae curved, metatibiae ventrally glabrous with two crenate, longitudinal carinae.</p><p><bold><italic>Abdomen</italic>.</bold> Tergites evenly sclerotized; pygidium sparsely, setigerously punctate, apex rounded; last abdominal ventrite concave, sparsely, setigerously punctate, setae decumbent, apex truncate. Aedeagus: median lobe (Fig. <xref ref-type="fig" rid="F4">4C</xref>) narrowing towards apex, apical region subtriangular, apex blunt. Tegmen (Fig. <xref ref-type="fig" rid="F4">4D</xref>) sclerotized; parameres dorsally setose; setae long; apex emarginate; tegmen ring ovoid; roof half as long as parameres.</p></tp:treatment-sec><tp:treatment-sec sec-type="distribution" id="SECID0EXPAG"><title>Distribution.</title><p>Mexico: Morelos.</p></tp:treatment-sec><tp:treatment-sec sec-type="etymology" id="SECID0E3PAG"><title>Etymology.</title><p>The new species is named after Santiago Zaragoza Caballero, the PhD advisor of the authors.</p></tp:treatment-sec><tp:treatment-sec><!--Section generated to contain objects referenced in tp:taxon-treatment.--><fig id="F4" position="float" orientation="portrait"><object-id xmlns:xlink="http://www.w3.org/1999/xlink" content-type="doi" xlink:type="simple">10.3897/zookeys.1227.118934.figure4</object-id><object-id xmlns:xlink="http://www.w3.org/1999/xlink" content-type="arpha" xlink:type="simple">A3DF9509-B3F7-5A7E-866C-491EF0F034CF</object-id><label>Figure 4.</label><caption><p><italic><tp:taxon-name><tp:taxon-name-part taxon-name-part-type="genus" reg="Agathomerus">Agathomerus</tp:taxon-name-part><tp:taxon-name-part taxon-name-part-type="species" reg="santiagoi">santiagoi</tp:taxon-name-part></tp:taxon-name></italic> sp. nov. <bold>A</bold> dorsal view <bold>B</bold> lateral view <bold>C</bold> middle lobe <bold>D</bold> tegmen <bold>E</bold> frontal view <bold>F</bold> pronotum <bold>G</bold> metaepisternum.</p></caption><graphic xmlns:xlink="http://www.w3.org/1999/xlink" xlink:href="zookeys-1227-143_article-118934__-g004.jpg" position="float" orientation="portrait" xlink:type="simple" id="oo_1247028.jpg"><uri content-type="original_file" xlink:type="simple">https://binary.pensoft.net/fig/1247028</uri></graphic></fig><fig id="F3" position="float" orientation="portrait"><object-id xmlns:xlink="http://www.w3.org/1999/xlink" content-type="doi" xlink:type="simple">10.3897/zookeys.1227.118934.figure3</object-id><object-id xmlns:xlink="http://www.w3.org/1999/xlink" content-type="arpha" xlink:type="simple">2519C1D0-444A-5D76-A30D-86E9427432F5</object-id><label>Figure 3.</label><caption><p><italic><tp:taxon-name><tp:taxon-name-part taxon-name-part-type="genus" reg="Agathomerus">Agathomerus</tp:taxon-name-part><tp:taxon-name-part taxon-name-part-type="species" reg="magdalenae">magdalenae</tp:taxon-name-part></tp:taxon-name></italic> sp. nov. <bold>A</bold> dorsal view <bold>B</bold> lateral view <bold>C</bold> middle lobe <bold>D</bold> spermatheca <bold>E</bold> tegmen <bold>F</bold> head in frontal view <bold>G</bold> pronotum <bold>H</bold> metaepisternum.</p></caption><graphic xmlns:xlink="http://www.w3.org/1999/xlink" xlink:href="zookeys-1227-143_article-118934__-g003.jpg" position="float" orientation="portrait" xlink:type="simple" id="oo_1247027.jpg"><uri content-type="original_file" xlink:type="simple">https://binary.pensoft.net/fig/1247027</uri></graphic></fig></tp:treatment-sec></tp:taxon-treatment>
