# Supplementary material for: ﻿Redescription of the Neotropical genus Agathomerus (Coleoptera, Megalopodidae, Megalopodinae) and description of three new species from Mexico
Source: Zookeys. 2025 Feb 11;1227:143–58. doi: 10.3897/zookeys.1227.118934 (PMC11836622; doi:10.3897/zookeys.1227.118934)
Supplement: XML Treatment for Agathomerus espinosaorganistai [file zookeys.1227.118934-treatment5.xml]

<!DOCTYPE tp:taxon-treatment
  PUBLIC "-//TaxonX//DTD Taxonomic Treatment Publishing DTD v0 20100105//EN" "tax-treatment-NSO.dtd">
<tp:taxon-treatment xmlns:tp="http://www.plazi.org/taxpub"><tp:treatment-meta><kwd-group><label>Taxon classification</label><kwd>
                <named-content content-type="kingdom">Animalia</named-content>
              </kwd><kwd>
                <named-content content-type="order">Coleoptera</named-content>
              </kwd><kwd>
                <named-content content-type="family">Megalopodidae</named-content>
              </kwd></kwd-group><mixed-citation publication-type="journal"><person-group><name><surname>Rodríguez-Mirón</surname><given-names>Geovanni M.</given-names></name><name><surname>López-Pérez</surname><given-names>Sara</given-names></name></person-group><article-title>﻿Redescription of the Neotropical genus <italic><tp:taxon-name><tp:taxon-name-part taxon-name-part-type="subgenus" reg="Agathomerus">Agathomerus</tp:taxon-name-part></tp:taxon-name></italic> (<tp:taxon-name><tp:taxon-name-part taxon-name-part-type="order">Coleoptera</tp:taxon-name-part></tp:taxon-name>, <tp:taxon-name><tp:taxon-name-part taxon-name-part-type="family">Megalopodidae</tp:taxon-name-part></tp:taxon-name>, <tp:taxon-name><tp:taxon-name-part taxon-name-part-type="subfamily">Megalopodinae</tp:taxon-name-part></tp:taxon-name>) and description of three new species from Mexico</article-title><source>Zookeys</source><day>11</day><month>02</month><year>2025</year><volume>1227</volume><fpage>143</fpage><lpage>158</lpage><pub-id pub-id-type="doi">10.3897/zookeys.1227.118934</pub-id></mixed-citation></tp:treatment-meta><tp:nomenclature><label>﻿</label><tp:taxon-name>
              <object-id xmlns:xlink="http://www.w3.org/1999/xlink" content-type="arpha" xlink:type="simple">F7D7D3B3-9325-5165-995B-FCB74CF5C147</object-id>
              <tp:taxon-name-part taxon-name-part-type="genus" reg="Agathomerus">Agathomerus</tp:taxon-name-part>
              <tp:taxon-name-part taxon-name-part-type="species" reg="espinosaorganistai">espinosaorganistai</tp:taxon-name-part>
              <object-id xmlns:xlink="http://www.w3.org/1999/xlink" content-type="zoobank" xlink:type="simple">https://zoobank.org/60E626E1-E1C3-4498-AB63-DE1B19C0C5CA</object-id>
            </tp:taxon-name><tp:taxon-status xmlns:xlink="http://www.w3.org/1999/xlink" xlink:type="simple">sp. nov.</tp:taxon-status><xref ref-type="fig" rid="F5">Fig. 5</xref></tp:nomenclature><tp:treatment-sec sec-type="type material" id="SECID0EORAG"><title>Type material examined.</title><p><bold><italic>Holotype</italic>.</bold> Mexico • 1♂; Sinaloa, El Palmito, 8mi W; 24–64 July // UC Berkeley; <named-content xmlns:xlink="http://www.w3.org/1999/xlink" content-type="dwc:institutional_code" xlink:title="Essig Museum of Entomology, University of California" xlink:href="http://grbio.org/institution/essig-museum-entomology" xlink:type="simple">EMEC</named-content>; QR 729245; pinned, with genitalia in separate microvial; <named-content xmlns:xlink="http://www.w3.org/1999/xlink" content-type="dwc:institutional_code" xlink:title="Essig Museum of Entomology, University of California" xlink:href="http://grbio.org/institution/essig-museum-entomology" xlink:type="simple">EMEC</named-content>.</p></tp:treatment-sec><tp:treatment-sec sec-type="diagnosis" id="SECID0EBSAG"><title>Diagnosis.</title><p><italic><tp:taxon-name><tp:taxon-name-part taxon-name-part-type="genus" reg="Agathomerus">Agathomerus</tp:taxon-name-part><tp:taxon-name-part taxon-name-part-type="species" reg="espinosaorganistai">espinosaorganistai</tp:taxon-name-part></tp:taxon-name></italic> sp. nov. is similar to <italic><tp:taxon-name><tp:taxon-name-part taxon-name-part-type="genus" reg="Agathomerus">A.</tp:taxon-name-part><tp:taxon-name-part taxon-name-part-type="species" reg="signatus">signatus</tp:taxon-name-part></tp:taxon-name></italic> (Klug) and it is distinguished by the following combination of character states: pronotum with anterior groove interrupted medially (Fig. <xref ref-type="fig" rid="F5">5F</xref>), scutellum with apex subtruncate, male metafemur fusiform and metatibiae curved (Fig. <xref ref-type="fig" rid="F5">5B</xref>) , and metaepisternum (Fig. <xref ref-type="fig" rid="F5">5G</xref>) with anterior region coarsely, setigerously punctate, rest impunctate and glabrous. In <italic><tp:taxon-name><tp:taxon-name-part taxon-name-part-type="genus" reg="Agathomerus">A.</tp:taxon-name-part><tp:taxon-name-part taxon-name-part-type="species" reg="signatus">signatus</tp:taxon-name-part></tp:taxon-name></italic> the pronotum has a well-defined anterior groove, scutellum apex is rounded, male metafemur are kidney-shaped and strongly curved, and metaepisternum has anterior and posterior regions punctate and pubescent, with rest impunctate and glabrous.</p></tp:treatment-sec><tp:treatment-sec sec-type="description" id="SECID0EUTAG"><title>Description.</title><p>Length 9.6 mm, width 4 mm. Body (Fig. <xref ref-type="fig" rid="F5">5A, B</xref>) with pubescence yellow; head, thorax and femora black; mouthparts, antennae, tibiae and tarsi brown; pronotum, elytra and metaventrite yellow; pronotal disc with an M-shaped macula (Fig. <xref ref-type="fig" rid="F5">5F</xref>); elytral humerus black with a black stripe extending near the elytral apex and two spots on each elytron.</p><p><bold><italic>Head</italic></bold> (Fig. <xref ref-type="fig" rid="F5">5E</xref>). Occiput sparsely and coarsely punctate, interocular region impunctate and glabrous; ocular canthi surface concave; antennal awning short, not prolonged onto canthi; antennae moderately long, last antennomeres surpassing posterior edge of pronotum; scapes 1.5 times longer than antennomeres III, II twice as long as III, III as long as V, IV shorter than V, V as long as wide, VI–X wider than long; frontoclypeal groove straight; last maxillary palpomeres subconical, apex truncate.</p><p><bold><italic>Thorax</italic>.</bold> Pronotum (Fig. <xref ref-type="fig" rid="F5">5F</xref>) broader than long, bell-shaped, base wider than anterior margin, pronotal disc convex, sparsely and finely punctate, with short erect pubescence, anterior portion with groove interrupted medially, anterior angles rounded, not projected, lateral margins weakly rounded, posterior margin edged with a ridge, posterior lateral angles weakly projected.</p><p>Scutellum depressed with respect to elytral surface, sparsely and coarsely punctate, subtriangular, apex subtruncate; elytra external margins subparallel, epipleura with lateral edge rounded; humeri rounded, projecting anterolaterally; disc convex, sparsely and coarsely punctate. Metaepisternum (Fig. <xref ref-type="fig" rid="F5">5G</xref>) with anterior portion coarsely punctate and pubescent, posterior portion impunctate and glabrous; metaventrite convex, sparsely punctate; pro- and mesofemur slender and elongate, metafemur swollen; tibiae with pubescence erect, surface convex and with a longitudinal carinae, meso- and metatibiae curved, metatibiae ventrally flat and glabrous with two crenate, longitudinal carinae.</p><p><bold><italic>Abdomen</italic>.</bold> Tergites evenly, weakly sclerotized; pygidium sparsely punctate and pubescent, apex truncate; last abdominal ventrite sparsely punctate, pubescent, setae decumbent, apical region with a transverse groove, apex truncate. Aedeagus: median lobe (Fig. <xref ref-type="fig" rid="F5">5C</xref>) subparallel medially, apex rounded. Tegmen (Fig. <xref ref-type="fig" rid="F5">5D</xref>) slender, sclerotized, parameres setose laterally, apex rounded, with long setae; tegmen ring oblong, roof 1.5 times shorter than parameres.</p></tp:treatment-sec><tp:treatment-sec sec-type="distribution" id="SECID0ENVAG"><title>Distribution.</title><p>Mexico: Sinaloa.</p></tp:treatment-sec><tp:treatment-sec sec-type="etymology" id="SECID0ESVAG"><title>Etymology.</title><p>The new species is named after David Nahum Espinosa-Organista, the Masters advisor of the first author. The specific epithet is a combination of the last names of Dr David Espinosa-Organista.</p></tp:treatment-sec><tp:treatment-sec><!--Section generated to contain objects referenced in tp:taxon-treatment.--><fig id="F5" position="float" orientation="portrait"><object-id xmlns:xlink="http://www.w3.org/1999/xlink" content-type="doi" xlink:type="simple">10.3897/zookeys.1227.118934.figure5</object-id><object-id xmlns:xlink="http://www.w3.org/1999/xlink" content-type="arpha" xlink:type="simple">E4047D5C-12F1-5787-B79D-2CA7047E375F</object-id><label>Figure 5.</label><caption><p><italic><tp:taxon-name><tp:taxon-name-part taxon-name-part-type="genus" reg="Agathomerus">Agathomerus</tp:taxon-name-part><tp:taxon-name-part taxon-name-part-type="species" reg="espinosaorganistai">espinosaorganistai</tp:taxon-name-part></tp:taxon-name></italic> sp. nov. <bold>A</bold> dorsal view <bold>B</bold> lateral view <bold>C</bold> middle lobe <bold>D</bold> tegmen <bold>E</bold> frontal view <bold>F</bold> pronotum <bold>G</bold> metaepisternum.</p></caption><graphic xmlns:xlink="http://www.w3.org/1999/xlink" xlink:href="zookeys-1227-143_article-118934__-g005.jpg" position="float" orientation="portrait" xlink:type="simple" id="oo_1247029.jpg"><uri content-type="original_file" xlink:type="simple">https://binary.pensoft.net/fig/1247029</uri></graphic></fig></tp:treatment-sec></tp:taxon-treatment>
